# Supplementary material for: ﻿A new species and updates on Paravelia Breddin, 1898 (Hemiptera, Heteroptera, Veliidae) in Brazil
Source: Zookeys. 2025 May 15;1238:115–30. doi: 10.3897/zookeys.1238.142181 (PMC12099315; doi:10.3897/zookeys.1238.142181)
Supplement: XML Treatment for Paravelia intervalensis [file zookeys.1238.142181-treatment1.xml]

<!DOCTYPE tp:taxon-treatment
  PUBLIC "-//TaxonX//DTD Taxonomic Treatment Publishing DTD v0 20100105//EN" "tax-treatment-NSO.dtd">
<tp:taxon-treatment xmlns:tp="http://www.plazi.org/taxpub"><tp:treatment-meta><kwd-group><label>Taxon classification</label><kwd>
                <named-content content-type="kingdom">Animalia</named-content>
              </kwd><kwd>
                <named-content content-type="order">Hemiptera</named-content>
              </kwd><kwd>
                <named-content content-type="family">Veliidae</named-content>
              </kwd></kwd-group><mixed-citation publication-type="journal"><person-group><name><surname>Joaquim</surname><given-names>Evaldo Alves</given-names></name><name><surname>Rodrigues</surname><given-names>Juliana Mourão dos Santos</given-names></name><name><surname>Moreira</surname><given-names>Felipe Ferraz Figueiredo</given-names></name><name><surname>Dumas</surname><given-names>Leandro Lourenço</given-names></name></person-group><article-title>﻿A new species and updates on <italic><tp:taxon-name><tp:taxon-name-part taxon-name-part-type="genus" reg="Paravelia">Paravelia</tp:taxon-name-part></tp:taxon-name></italic> Breddin, 1898 (<tp:taxon-name><tp:taxon-name-part taxon-name-part-type="order">Hemiptera</tp:taxon-name-part></tp:taxon-name>, <tp:taxon-name><tp:taxon-name-part taxon-name-part-type="suborder">Heteroptera</tp:taxon-name-part></tp:taxon-name>, <tp:taxon-name><tp:taxon-name-part taxon-name-part-type="family">Veliidae</tp:taxon-name-part></tp:taxon-name>) in Brazil</article-title><source>Zookeys</source><day>15</day><month>05</month><year>2025</year><volume>1238</volume><fpage>115</fpage><lpage>130</lpage><pub-id pub-id-type="doi">10.3897/zookeys.1238.142181</pub-id></mixed-citation></tp:treatment-meta><tp:nomenclature><label>﻿</label><tp:taxon-name>
              <object-id xmlns:xlink="http://www.w3.org/1999/xlink" content-type="arpha" xlink:type="simple">58C5CB9D-E9A4-57E6-B0E2-E289CDD09BCB</object-id>
              <tp:taxon-name-part taxon-name-part-type="genus" reg="Paravelia">Paravelia</tp:taxon-name-part>
              <tp:taxon-name-part taxon-name-part-type="species" reg="intervalensis">intervalensis</tp:taxon-name-part>
              <object-id xmlns:xlink="http://www.w3.org/1999/xlink" content-type="zoobank" xlink:type="simple">https://zoobank.org/F19F5762-5779-4E91-AC7B-37AE0E65AFFC</object-id>
            </tp:taxon-name><tp:taxon-status xmlns:xlink="http://www.w3.org/1999/xlink" xlink:type="simple">sp. nov.</tp:taxon-status><xref ref-type="fig" rid="F2">Figs 2</xref><xref ref-type="fig" rid="F3">, 3</xref><xref ref-type="fig" rid="F4">, 4</xref><xref ref-type="fig" rid="F6">, 6</xref></tp:nomenclature><tp:treatment-sec sec-type="type material" id="SECID0ETMAC"><title>Type material.</title><p><bold><italic>Holotype.</italic></bold> Brazil – <bold>São Paulo</bold> • Iporanga, Parque Estadual Intervales, poça de chuva na trilha; <named-content xmlns:xlink="http://www.w3.org/1999/xlink" content-type="dwc:verbatimCoordinates" xlink:type="simple"><named-content content-type="geo-json" specific-use="{&#34;type&#34;:&#34;Point&#34;,&#34;coordinates&#34;:[-48.415111,-24.274889]}" id="NCID0EDNAC" xlink:type="simple">24°16'29.6"S, 48°24'54.4"W</named-content></named-content>; 23.XI.2023; L.L. Dumas, J.M.S. Rodrigues &amp; R.P.R. Canejo leg.; macropterous ♂, <abbrev xmlns:xlink="http://www.w3.org/1999/xlink" xlink:title="Coleção Entomológica do Instituto Oswaldo Cruz" id="ABBRID0EINAC" xlink:type="simple">CEIOC</abbrev> 83571. <bold><italic>Paratypes.</italic></bold> Same data as holotype; 17 macropterous ♂, 12 macropterous ♀, <abbrev xmlns:xlink="http://www.w3.org/1999/xlink" xlink:title="Coleção Entomológica do Instituto Oswaldo Cruz" id="ABBRID0EPNAC" xlink:type="simple">CEIOC</abbrev> 83572.</p></tp:treatment-sec><tp:treatment-sec sec-type="Macropterous male" id="SECID0ETNAC"><title>Macropterous male.</title><p>(Figs <xref ref-type="fig" rid="F2">2</xref>, <xref ref-type="fig" rid="F3">3</xref>) <abbrev xmlns:xlink="http://www.w3.org/1999/xlink" xlink:title="body length" id="ABBRID0EBOAC" xlink:type="simple">BL</abbrev> 5.12–5.18; <abbrev xmlns:xlink="http://www.w3.org/1999/xlink" xlink:title="head length" id="ABBRID0EFOAC" xlink:type="simple">HL</abbrev> 0.50–0.57; <abbrev xmlns:xlink="http://www.w3.org/1999/xlink" xlink:title="head width through eyes" id="ABBRID0EJOAC" xlink:type="simple">HW</abbrev> 0.95–1.00; <abbrev xmlns:xlink="http://www.w3.org/1999/xlink" xlink:title="length of antennomeres I–IV" id="ABBRID0ENOAC" xlink:type="simple">ANT I</abbrev> 0.59–0.60; <abbrev xmlns:xlink="http://www.w3.org/1999/xlink" xlink:title="length of antennomeres I–IV" id="ABBRID0EROAC" xlink:type="simple">ANT II</abbrev> 0.59–0.60; <abbrev xmlns:xlink="http://www.w3.org/1999/xlink" xlink:title="length of antennomeres I–IV" id="ABBRID0EVOAC" xlink:type="simple">ANT III</abbrev> 0.65–0.68; <abbrev xmlns:xlink="http://www.w3.org/1999/xlink" xlink:title="length of antennomeres I–IV" id="ABBRID0EZOAC" xlink:type="simple">ANT IV</abbrev> 0.74–0.77; <abbrev xmlns:xlink="http://www.w3.org/1999/xlink" xlink:title="maximum eye width" id="ABBRID0E4OAC" xlink:type="simple">EYE</abbrev> 0.20–0.23; <abbrev xmlns:xlink="http://www.w3.org/1999/xlink" xlink:title="pronotum length on midline" id="ABBRID0EBPAC" xlink:type="simple">PL</abbrev> 1.80–1.85; <abbrev xmlns:xlink="http://www.w3.org/1999/xlink" xlink:title="pronotum width" id="ABBRID0EFPAC" xlink:type="simple">PW</abbrev> 1.85–1.90; <abbrev xmlns:xlink="http://www.w3.org/1999/xlink" xlink:title="length of foreleg segments" id="ABBRID0EJPAC" xlink:type="simple">FORELEG</abbrev>, <abbrev xmlns:xlink="http://www.w3.org/1999/xlink" xlink:title="femoral length" id="ABBRID0ENPAC" xlink:type="simple">FEM</abbrev> 1.28–1.34; <abbrev xmlns:xlink="http://www.w3.org/1999/xlink" xlink:title="tibial length" id="ABBRID0ERPAC" xlink:type="simple">TIB</abbrev> 1.25–1.31; <abbrev xmlns:xlink="http://www.w3.org/1999/xlink" xlink:title="length of tarsomeres I–III" id="ABBRID0EVPAC" xlink:type="simple">TAR I</abbrev> 0.07–0.10; <abbrev xmlns:xlink="http://www.w3.org/1999/xlink" xlink:title="length of tarsomeres I–III" id="ABBRID0EZPAC" xlink:type="simple">TAR II</abbrev> 0.24–0.26; <abbrev xmlns:xlink="http://www.w3.org/1999/xlink" xlink:title="length of tarsomeres I–III" id="ABBRID0E4PAC" xlink:type="simple">TAR III</abbrev> 0.38–0.41; <abbrev xmlns:xlink="http://www.w3.org/1999/xlink" xlink:title="length of midleg segments" id="ABBRID0ECAAE" xlink:type="simple">MIDLEG</abbrev>, <abbrev xmlns:xlink="http://www.w3.org/1999/xlink" xlink:title="femoral length" id="ABBRID0EGAAE" xlink:type="simple">FEM</abbrev> 1.55–1.68; <abbrev xmlns:xlink="http://www.w3.org/1999/xlink" xlink:title="tibial length" id="ABBRID0EKAAE" xlink:type="simple">TIB</abbrev> 1.55–1.60; <abbrev xmlns:xlink="http://www.w3.org/1999/xlink" xlink:title="length of tarsomeres I–III" id="ABBRID0EOAAE" xlink:type="simple">TAR I</abbrev> 0.08–0.12; <abbrev xmlns:xlink="http://www.w3.org/1999/xlink" xlink:title="length of tarsomeres I–III" id="ABBRID0ESAAE" xlink:type="simple">TAR II</abbrev> 0.58; <abbrev xmlns:xlink="http://www.w3.org/1999/xlink" xlink:title="length of tarsomeres I–III" id="ABBRID0EWAAE" xlink:type="simple">TAR III</abbrev> 0.52–0.56; <abbrev xmlns:xlink="http://www.w3.org/1999/xlink" xlink:title="length of hindleg segments" id="ABBRID0E1AAE" xlink:type="simple">HINDLEG</abbrev>, <abbrev xmlns:xlink="http://www.w3.org/1999/xlink" xlink:title="femoral length" id="ABBRID0E5AAE" xlink:type="simple">FEM</abbrev> 1.96–2.03; <abbrev xmlns:xlink="http://www.w3.org/1999/xlink" xlink:title="tibial length" id="ABBRID0ECBAE" xlink:type="simple">TIB</abbrev> 2.28–2.36; <abbrev xmlns:xlink="http://www.w3.org/1999/xlink" xlink:title="length of tarsomeres I–III" id="ABBRID0EGBAE" xlink:type="simple">TAR I</abbrev> 0.08–0.15; <abbrev xmlns:xlink="http://www.w3.org/1999/xlink" xlink:title="length of tarsomeres I–III" id="ABBRID0EKBAE" xlink:type="simple">TAR II</abbrev> 0.38–0.45; <abbrev xmlns:xlink="http://www.w3.org/1999/xlink" xlink:title="length of tarsomeres I–III" id="ABBRID0EOBAE" xlink:type="simple">TAR III</abbrev> 0.45–0.55.</p><fig id="F2" position="float" orientation="portrait"><object-id xmlns:xlink="http://www.w3.org/1999/xlink" content-type="doi" xlink:type="simple">10.3897/zookeys.1238.142181.figure2</object-id><object-id xmlns:xlink="http://www.w3.org/1999/xlink" content-type="arpha" xlink:type="simple">D71C0227-0018-554D-8A6A-BFA19A1AD027</object-id><label>Figure 2.</label><caption><p><italic><tp:taxon-name><tp:taxon-name-part taxon-name-part-type="genus" reg="Paravelia">Paravelia</tp:taxon-name-part><tp:taxon-name-part taxon-name-part-type="species" reg="intervalensis">intervalensis</tp:taxon-name-part></tp:taxon-name></italic> sp. nov., holotype, macropterous male. <bold>A</bold> Dorsal view <bold>B</bold> ventral view <bold>C</bold> head, pronotum and part of the anterior wing, dorsal view <bold>D</bold> abdomen and part of the legs, ventral view. Scale bars: 0.5 mm (<bold>C, D</bold>); 1 mm (<bold>A, B</bold>).</p></caption><graphic xmlns:xlink="http://www.w3.org/1999/xlink" xlink:href="zookeys-1238-115_article-142181__-g002.jpg" position="float" orientation="portrait" xlink:type="simple" id="oo_1329920.jpg"><uri content-type="original_file" xlink:type="simple">https://binary.pensoft.net/fig/1329920</uri></graphic></fig><fig id="F3" position="float" orientation="portrait"><object-id xmlns:xlink="http://www.w3.org/1999/xlink" content-type="doi" xlink:type="simple">10.3897/zookeys.1238.142181.figure3</object-id><object-id xmlns:xlink="http://www.w3.org/1999/xlink" content-type="arpha" xlink:type="simple">716CC3A2-A556-542E-929A-E33FBF9255E9</object-id><label>Figure 3.</label><caption><p><italic><tp:taxon-name><tp:taxon-name-part taxon-name-part-type="genus" reg="Paravelia">Paravelia</tp:taxon-name-part><tp:taxon-name-part taxon-name-part-type="species" reg="intervalensis">intervalensis</tp:taxon-name-part></tp:taxon-name></italic> sp. nov., male terminalia. <bold>A, B</bold> Abdominal segment VIII <bold>A</bold> dorsal view <bold>B</bold> ventral view <bold>C</bold> proctiger, dorsal view <bold>D, E</bold> genital capsule <bold>D</bold> lateral view <bold>E</bold> anterior view. Scale bars: 0.2 mm.</p></caption><graphic xmlns:xlink="http://www.w3.org/1999/xlink" xlink:href="zookeys-1238-115_article-142181__-g003.jpg" position="float" orientation="portrait" xlink:type="simple" id="oo_1329921.jpg"><uri content-type="original_file" xlink:type="simple">https://binary.pensoft.net/fig/1329921</uri></graphic></fig><p>General color dark brown to black. Head black. Antenna brown to dark brown; antennomeres I–II brown, with base and apex dark brown. Labium with two basal articles brown; article III yellow laterally, brown medially; distal segment blackish. Pronotum black. Thoracic sterna black. Acetabula dark brown laterally; yellowish-brown mesally. Forewing black, with an elongated yellow macula reaching humeral angle and slightly surpassing posterior margin of pronotum; at apex, a small diamond-shaped white macula, smaller than basal macula (Fig. <xref ref-type="fig" rid="F2">2A</xref>); veins whitish. Coxae brown, with yellow marks. Trochanters yellow. Femora dark brown, with yellow mark at base of ventral surface; fore femur with yellowish mark at middle of dorsal surface. Tibiae brown, with yellow mark at apex. Tarsi dark brown. Abdominal laterotergites light brown mesally, dark brown laterally; intersegmental areas with yellowish marks. Venter of abdomen, dark brown; terminalia lighter.</p><p>Head covered by fine golden pubescence intermixed with elongate black and golden setae; dorsal midline impressed, shiny, posteriorly with pair of oblique, impressed, shiny lines and pair of indentations near mesal eye margins. Buccula and jugum without black denticles. Ocular setae present. Antenniferous tubercle developed, shiny. Antenna covered by golden pubescence and elongate golden setae scattered on segments II–IV; antennomere I robust, curved laterally; II thicker than III–IV.</p><p>Pronotum subpentagonal, covered by fine golden pubescence intermixed with elongate black setae; anterior lobe with row of rounded punctations adjacent to anterior margin; posterior lobe covered by rounded punctations, these larger towards apex; humeral angle slightly elevated; posterior angle slightly tapered, apex rounded (Fig. <xref ref-type="fig" rid="F2">2C, D</xref>). Forewings leaving apex of abdominal segment VII exposed, with four closed cells; veins on basal half with small golden setae. Proepimeron with rounded punctations. Meso- and metapleura with scattered rounded punctations. Prosternum with a row of four rounded punctations anteriorly. Meso- and metasterna with two pairs of small tubercles meeting centrally at intersegmental region. Legs densely covered by short, appressed, pale setae and elongate, brownish setae. Hind femur without spines.</p><p>Abdominal laterotergites covered by golden pubescence; elevated, without black denticles; last produced posteriorly. Abdominal sterna covered by fine golden pubescence and elongate dark brown setae; the latter concentrated on lateral margins; II compressed laterally and bearing weak longitudinal carina anteriorly; VII without projections or nodules (Fig. <xref ref-type="fig" rid="F2">2C</xref>); posterior margin evenly concave, with robust black denticles posterolaterally. Abdominal segment VIII with fine, golden pubescence on apical 2/3 intermixed with elongate, dark-brown setae dorsolaterally (Fig. <xref ref-type="fig" rid="F3">3A, B</xref>). Proctiger with elongate golden setae on apical half, without spines (Fig. <xref ref-type="fig" rid="F3">3C</xref>). Paramere (Fig. <xref ref-type="fig" rid="F3">3D, E</xref>), in lateral view, notched on dorsal surface, sinuous, with elongate golden setae and rounded apex (Fig. <xref ref-type="fig" rid="F3">3D</xref>).</p></tp:treatment-sec><tp:treatment-sec sec-type="Macropterous female" id="SECID0E6EAE"><title>Macropterous female.</title><p>(Fig. <xref ref-type="fig" rid="F4">4</xref>) <abbrev xmlns:xlink="http://www.w3.org/1999/xlink" xlink:title="body length" id="ABBRID0EJFAE" xlink:type="simple">BL</abbrev> 5.37–5.44; <abbrev xmlns:xlink="http://www.w3.org/1999/xlink" xlink:title="head length" id="ABBRID0ENFAE" xlink:type="simple">HL</abbrev> 0.60–0.66; <abbrev xmlns:xlink="http://www.w3.org/1999/xlink" xlink:title="head width through eyes" id="ABBRID0ERFAE" xlink:type="simple">HW</abbrev> 1.08–1.15; <abbrev xmlns:xlink="http://www.w3.org/1999/xlink" xlink:title="length of antennomeres I–IV" id="ABBRID0EVFAE" xlink:type="simple">ANT I</abbrev> 0.54–0.60; <abbrev xmlns:xlink="http://www.w3.org/1999/xlink" xlink:title="length of antennomeres I–IV" id="ABBRID0EZFAE" xlink:type="simple">ANT II</abbrev> 0.60–0.66; <abbrev xmlns:xlink="http://www.w3.org/1999/xlink" xlink:title="length of antennomeres I–IV" id="ABBRID0E4FAE" xlink:type="simple">ANT III</abbrev> 0.72–0.80; <abbrev xmlns:xlink="http://www.w3.org/1999/xlink" xlink:title="length of antennomeres I–IV" id="ABBRID0EBGAE" xlink:type="simple">ANT IV</abbrev> 0.80–0.86; <abbrev xmlns:xlink="http://www.w3.org/1999/xlink" xlink:title="maximum eye width" id="ABBRID0EFGAE" xlink:type="simple">EYE</abbrev> 0.20–0.28; <abbrev xmlns:xlink="http://www.w3.org/1999/xlink" xlink:title="pronotum length on midline" id="ABBRID0EJGAE" xlink:type="simple">PL</abbrev> 1.85–2.00; <abbrev xmlns:xlink="http://www.w3.org/1999/xlink" xlink:title="pronotum width" id="ABBRID0ENGAE" xlink:type="simple">PW</abbrev> 1.87–1.94; <abbrev xmlns:xlink="http://www.w3.org/1999/xlink" xlink:title="length of foreleg segments" id="ABBRID0ERGAE" xlink:type="simple">FORELEG</abbrev>, <abbrev xmlns:xlink="http://www.w3.org/1999/xlink" xlink:title="femoral length" id="ABBRID0EVGAE" xlink:type="simple">FEM</abbrev> 1.25–1.28; <abbrev xmlns:xlink="http://www.w3.org/1999/xlink" xlink:title="tibial length" id="ABBRID0EZGAE" xlink:type="simple">TIB</abbrev> 1.25–1,29; <abbrev xmlns:xlink="http://www.w3.org/1999/xlink" xlink:title="length of tarsomeres I–III" id="ABBRID0E4GAE" xlink:type="simple">TAR I</abbrev> 0.07–0.10; <abbrev xmlns:xlink="http://www.w3.org/1999/xlink" xlink:title="length of tarsomeres I–III" id="ABBRID0EBHAE" xlink:type="simple">TAR II</abbrev> 0.20–0.25; <abbrev xmlns:xlink="http://www.w3.org/1999/xlink" xlink:title="length of tarsomeres I–III" id="ABBRID0EFHAE" xlink:type="simple">TAR III</abbrev> 0.38–0.42; <abbrev xmlns:xlink="http://www.w3.org/1999/xlink" xlink:title="length of midleg segments" id="ABBRID0EJHAE" xlink:type="simple">MIDLEG</abbrev>, <abbrev xmlns:xlink="http://www.w3.org/1999/xlink" xlink:title="femoral length" id="ABBRID0ENHAE" xlink:type="simple">FEM</abbrev> 1.60–1.68; <abbrev xmlns:xlink="http://www.w3.org/1999/xlink" xlink:title="tibial length" id="ABBRID0ERHAE" xlink:type="simple">TIB</abbrev> 1.76–1.80; <abbrev xmlns:xlink="http://www.w3.org/1999/xlink" xlink:title="length of tarsomeres I–III" id="ABBRID0EVHAE" xlink:type="simple">TAR I</abbrev> 0.07–0.10; <abbrev xmlns:xlink="http://www.w3.org/1999/xlink" xlink:title="length of tarsomeres I–III" id="ABBRID0EZHAE" xlink:type="simple">TAR II</abbrev> 0.48–0.56; <abbrev xmlns:xlink="http://www.w3.org/1999/xlink" xlink:title="length of tarsomeres I–III" id="ABBRID0E4HAE" xlink:type="simple">TAR III</abbrev> 0.48–0.50; <abbrev xmlns:xlink="http://www.w3.org/1999/xlink" xlink:title="length of hindleg segments" id="ABBRID0EBIAE" xlink:type="simple">HINDLEG</abbrev>, <abbrev xmlns:xlink="http://www.w3.org/1999/xlink" xlink:title="femoral length" id="ABBRID0EFIAE" xlink:type="simple">FEM</abbrev> 1.80–1.85; <abbrev xmlns:xlink="http://www.w3.org/1999/xlink" xlink:title="tibial length" id="ABBRID0EJIAE" xlink:type="simple">TIB</abbrev> 2.26–2.30; <abbrev xmlns:xlink="http://www.w3.org/1999/xlink" xlink:title="length of tarsomeres I–III" id="ABBRID0ENIAE" xlink:type="simple">TAR I</abbrev> 0.06–0.08; <abbrev xmlns:xlink="http://www.w3.org/1999/xlink" xlink:title="length of tarsomeres I–III" id="ABBRID0ERIAE" xlink:type="simple">TAR II</abbrev> 0.50–0.54; <abbrev xmlns:xlink="http://www.w3.org/1999/xlink" xlink:title="length of tarsomeres I–III" id="ABBRID0EVIAE" xlink:type="simple">TAR III</abbrev> 0.48–0.52.</p><fig id="F4" position="float" orientation="portrait"><object-id xmlns:xlink="http://www.w3.org/1999/xlink" content-type="doi" xlink:type="simple">10.3897/zookeys.1238.142181.figure4</object-id><object-id xmlns:xlink="http://www.w3.org/1999/xlink" content-type="arpha" xlink:type="simple">9DD35936-9703-5A14-A3EF-B6FE87CAAC72</object-id><label>Figure 4.</label><caption><p><italic><tp:taxon-name><tp:taxon-name-part taxon-name-part-type="genus" reg="Paravelia">Paravelia</tp:taxon-name-part><tp:taxon-name-part taxon-name-part-type="species" reg="intervalensis">intervalensis</tp:taxon-name-part></tp:taxon-name></italic> sp. nov., paratype, macropterous female. <bold>A</bold> Dorsal view <bold>B</bold> ventral view. Scale bars: 1 mm.</p></caption><graphic xmlns:xlink="http://www.w3.org/1999/xlink" xlink:href="zookeys-1238-115_article-142181__-g004.jpg" position="float" orientation="portrait" xlink:type="simple" id="oo_1329922.jpg"><uri content-type="original_file" xlink:type="simple">https://binary.pensoft.net/fig/1329922</uri></graphic></fig><p>General color and structure as in brachypterous male. Body longer; forewings leaving posterior margin of abdominal mediotergite VI exposed; abdomen more robust, with laterotergites more elevated.</p></tp:treatment-sec><tp:treatment-sec sec-type="etymology" id="SECID0EWJAE"><title>Etymology.</title><p>The new species is named after Parque Estadual Intervales, the type locality.</p></tp:treatment-sec><tp:treatment-sec sec-type="discussion" id="SECID0E2JAE"><title>Discussion.</title><p><italic><tp:taxon-name><tp:taxon-name-part taxon-name-part-type="genus" reg="Paravelia">Paravelia</tp:taxon-name-part><tp:taxon-name-part taxon-name-part-type="species" reg="intervalensis">intervalensis</tp:taxon-name-part></tp:taxon-name></italic> sp. nov. can be distinguished from the other species of the genus by the following combination of features: <abbrev xmlns:xlink="http://www.w3.org/1999/xlink" xlink:title="body length" id="ABBRID0EMKAE" xlink:type="simple">BL</abbrev> ~5.1–5.5; head, thorax, and abdomen (except posterior margin of sternum VII) not covered by small black denticles; humeral angle not spinose (Figs <xref ref-type="fig" rid="F2">2A, C</xref>, <xref ref-type="fig" rid="F4">4A</xref>); forewings without bubble-like structures, with a pair of elongated yellow maculae basally and a small diamond-shaped white macula apically (Figs <xref ref-type="fig" rid="F2">2A, C</xref>, <xref ref-type="fig" rid="F4">4A</xref>); yellow maculae reaching humeral angles and white macula far from apex of forewings (Figs <xref ref-type="fig" rid="F2">2A, C</xref>, <xref ref-type="fig" rid="F4">4A</xref>); venter of abdomen not covered by punctations (Figs <xref ref-type="fig" rid="F2">2B, D</xref>, <xref ref-type="fig" rid="F4">4B</xref>); male abdominal sternum VII without projections or lobes (Fig. <xref ref-type="fig" rid="F2">2D</xref>); male proctiger without conical process at base, without lateral projections approximately at middle of length (Fig. <xref ref-type="fig" rid="F3">3C</xref>); and male paramere with a dorsal notch in lateral view (Fig. <xref ref-type="fig" rid="F3">3D</xref>).</p><p>This species runs to couplet <italic><tp:taxon-name><tp:taxon-name-part taxon-name-part-type="genus" reg="Paravelia">P.</tp:taxon-name-part><tp:taxon-name-part taxon-name-part-type="species" reg="luederwaldti">luederwaldti</tp:taxon-name-part></tp:taxon-name></italic> vs <italic><tp:taxon-name><tp:taxon-name-part taxon-name-part-type="genus" reg="Paravelia">P.</tp:taxon-name-part><tp:taxon-name-part taxon-name-part-type="species" reg="luisi">luisi</tp:taxon-name-part></tp:taxon-name></italic> Rodrigues &amp; Moreira, 2022 in the key provided by <xref ref-type="bibr" rid="B17">Rodrigues and Moreira (2022)</xref>. In <italic><tp:taxon-name><tp:taxon-name-part taxon-name-part-type="genus" reg="Paravelia">P.</tp:taxon-name-part><tp:taxon-name-part taxon-name-part-type="species" reg="luederwaldti">luederwaldti</tp:taxon-name-part></tp:taxon-name></italic>, however, the apical macula of the forewings is elongate-oval and almost reaches the wing apex (Fig. <xref ref-type="fig" rid="F5">5A</xref>), the male proctiger bears a conical process at base (<xref ref-type="bibr" rid="B15">Rodrigues and Moreira 2016a</xref>: fig. 21), and the paramere is not notched at the dorsal surface (<xref ref-type="bibr" rid="B15">Rodrigues and Moreira 2016a</xref>: fig. 21). In turn, <italic><tp:taxon-name><tp:taxon-name-part taxon-name-part-type="genus" reg="Paravelia">P.</tp:taxon-name-part><tp:taxon-name-part taxon-name-part-type="species" reg="luisi">luisi</tp:taxon-name-part></tp:taxon-name></italic> is lighter and more yellowish than the other two species (<xref ref-type="bibr" rid="B17">Rodrigues and Moreira 2022</xref>: figs 1, 2); has shorter, more rounded, basal forewing maculae that do not surpass the apex of the pronotum (<xref ref-type="bibr" rid="B17">Rodrigues and Moreira 2022</xref>: figs 1A, 2A, C); and bears lateral projections on the male proctiger (<xref ref-type="bibr" rid="B17">Rodrigues and Moreira 2022</xref>: fig 3C).</p><fig id="F5" position="float" orientation="portrait"><object-id xmlns:xlink="http://www.w3.org/1999/xlink" content-type="doi" xlink:type="simple">10.3897/zookeys.1238.142181.figure5</object-id><object-id xmlns:xlink="http://www.w3.org/1999/xlink" content-type="arpha" xlink:type="simple">E638C5F8-3E10-5DA6-AA01-7DAC13FAAE2F</object-id><label>Figure 5.</label><caption><p><italic><tp:taxon-name><tp:taxon-name-part taxon-name-part-type="genus" reg="Paravelia">Paravelia</tp:taxon-name-part><tp:taxon-name-part taxon-name-part-type="species" reg="luederwaldti">luederwaldti</tp:taxon-name-part></tp:taxon-name></italic> Moreira &amp; Rodrigues, 2016. <bold>A, B</bold> Brachypterous male <bold>A</bold> dorsal view <bold>B</bold> ventral view <bold>C, D</bold> submacropterous female <bold>C</bold> dorsal view <bold>D</bold> ventral view. Scale bars: 1 mm.</p></caption><graphic xmlns:xlink="http://www.w3.org/1999/xlink" xlink:href="zookeys-1238-115_article-142181__-g005.jpg" position="float" orientation="portrait" xlink:type="simple" id="oo_1329923.jpg"><uri content-type="original_file" xlink:type="simple">https://binary.pensoft.net/fig/1329923</uri></graphic></fig><fig id="F6" position="float" orientation="portrait"><object-id xmlns:xlink="http://www.w3.org/1999/xlink" content-type="doi" xlink:type="simple">10.3897/zookeys.1238.142181.figure6</object-id><object-id xmlns:xlink="http://www.w3.org/1999/xlink" content-type="arpha" xlink:type="simple">391B120B-0529-5B9B-B03E-B31E21F08620</object-id><label>Figure 6.</label><caption><p>Geographic distribution of <italic><tp:taxon-name><tp:taxon-name-part taxon-name-part-type="genus" reg="Paravelia">Paravelia</tp:taxon-name-part><tp:taxon-name-part taxon-name-part-type="species" reg="intervalensis">intervalensis</tp:taxon-name-part></tp:taxon-name></italic> sp. nov. and <italic><tp:taxon-name><tp:taxon-name-part taxon-name-part-type="genus" reg="Paravelia">P.</tp:taxon-name-part><tp:taxon-name-part taxon-name-part-type="species" reg="luederwaldti">luederwaldti</tp:taxon-name-part></tp:taxon-name></italic> Rodrigues &amp; Moreira, 2016 in São Paulo state (highlighted in green). Parque Estadual Intervales is highlighted in orange. <italic><tp:taxon-name><tp:taxon-name-part taxon-name-part-type="genus" reg="Paravelia">P.</tp:taxon-name-part><tp:taxon-name-part taxon-name-part-type="species" reg="intervalensis">intervalensis</tp:taxon-name-part></tp:taxon-name></italic> sp. nov. record is indicated by a red circle. <italic><tp:taxon-name><tp:taxon-name-part taxon-name-part-type="genus" reg="Paravelia">P.</tp:taxon-name-part><tp:taxon-name-part taxon-name-part-type="species" reg="luederwaldti">luederwaldti</tp:taxon-name-part></tp:taxon-name></italic> records are indicated by blue circles (new) and triangle (previous).</p></caption><graphic xmlns:xlink="http://www.w3.org/1999/xlink" xlink:href="zookeys-1238-115_article-142181__-g006.jpg" position="float" orientation="portrait" xlink:type="simple" id="oo_1329924.jpg"><uri content-type="original_file" xlink:type="simple">https://binary.pensoft.net/fig/1329924</uri></graphic></fig></tp:treatment-sec><ref-list><ref id="B17"><mixed-citation xmlns:xlink="http://www.w3.org/1999/xlink" xlink:type="simple"><person-group><name name-style="western"><surname>Rodrigues</surname><given-names>JMS</given-names></name><name name-style="western"><surname>Moreira</surname><given-names>FFF</given-names></name></person-group> (<year>2022</year>) <article-title>New species, new records, and updated key to the <italic><tp:taxon-name><tp:taxon-name-part taxon-name-part-type="genus">Paravelia</tp:taxon-name-part></tp:taxon-name></italic> (<tp:taxon-name><tp:taxon-name-part taxon-name-part-type="order">Hemiptera</tp:taxon-name-part></tp:taxon-name>: <tp:taxon-name><tp:taxon-name-part taxon-name-part-type="suborder">Heteroptera</tp:taxon-name-part></tp:taxon-name>: <tp:taxon-name><tp:taxon-name-part taxon-name-part-type="family">Veliidae</tp:taxon-name-part></tp:taxon-name>) from Brazil.</article-title><source>Insects</source><volume>13</volume>: <fpage>541</fpage>–<lpage>558</lpage>. <ext-link xlink:href="10.3390/insects13060541" ext-link-type="doi" xlink:type="simple">https://doi.org/10.3390/insects13060541</ext-link></mixed-citation></ref><ref id="B15"><mixed-citation xmlns:xlink="http://www.w3.org/1999/xlink" xlink:type="simple"><person-group><name name-style="western"><surname>Rodrigues</surname><given-names>HDD</given-names></name><name name-style="western"><surname>Moreira</surname><given-names>FFF</given-names></name></person-group> (<year>2016a</year>) <article-title>Four new species of <italic><tp:taxon-name><tp:taxon-name-part taxon-name-part-type="genus">Paravelia</tp:taxon-name-part></tp:taxon-name></italic> (<tp:taxon-name><tp:taxon-name-part taxon-name-part-type="order">Hemiptera</tp:taxon-name-part></tp:taxon-name>: <tp:taxon-name><tp:taxon-name-part taxon-name-part-type="suborder">Heteroptera</tp:taxon-name-part></tp:taxon-name>: <tp:taxon-name><tp:taxon-name-part taxon-name-part-type="family">Veliidae</tp:taxon-name-part></tp:taxon-name>) from Brazil, with notes on previously described species.</article-title><source>Canadian Entomologist</source><volume>148</volume>: <fpage>642</fpage>–<lpage>667</lpage>. <ext-link xlink:href="10.4039/tce.2016.18" ext-link-type="doi" xlink:type="simple">https://doi.org/10.4039/tce.2016.18</ext-link></mixed-citation></ref></ref-list></tp:taxon-treatment>
