# Supplementary material for: ﻿A new species and updates on Paravelia Breddin, 1898 (Hemiptera, Heteroptera, Veliidae) in Brazil
Source: Zookeys. 2025 May 15;1238:115–30. doi: 10.3897/zookeys.1238.142181 (PMC12099315; doi:10.3897/zookeys.1238.142181)
Supplement: XML Treatment for Paravelia luederwaldti [file zookeys.1238.142181-treatment2.xml]

<!DOCTYPE tp:taxon-treatment
  PUBLIC "-//TaxonX//DTD Taxonomic Treatment Publishing DTD v0 20100105//EN" "tax-treatment-NSO.dtd">
<tp:taxon-treatment xmlns:tp="http://www.plazi.org/taxpub"><tp:treatment-meta><kwd-group><label>Taxon classification</label><kwd>
                <named-content content-type="kingdom">Animalia</named-content>
              </kwd><kwd>
                <named-content content-type="order">Hemiptera</named-content>
              </kwd><kwd>
                <named-content content-type="family">Veliidae</named-content>
              </kwd></kwd-group><mixed-citation publication-type="journal"><person-group><name><surname>Joaquim</surname><given-names>Evaldo Alves</given-names></name><name><surname>Rodrigues</surname><given-names>Juliana Mourão dos Santos</given-names></name><name><surname>Moreira</surname><given-names>Felipe Ferraz Figueiredo</given-names></name><name><surname>Dumas</surname><given-names>Leandro Lourenço</given-names></name></person-group><article-title>﻿A new species and updates on <italic><tp:taxon-name><tp:taxon-name-part taxon-name-part-type="genus" reg="Paravelia">Paravelia</tp:taxon-name-part></tp:taxon-name></italic> Breddin, 1898 (<tp:taxon-name><tp:taxon-name-part taxon-name-part-type="order">Hemiptera</tp:taxon-name-part></tp:taxon-name>, <tp:taxon-name><tp:taxon-name-part taxon-name-part-type="suborder">Heteroptera</tp:taxon-name-part></tp:taxon-name>, <tp:taxon-name><tp:taxon-name-part taxon-name-part-type="family">Veliidae</tp:taxon-name-part></tp:taxon-name>) in Brazil</article-title><source>Zookeys</source><day>15</day><month>05</month><year>2025</year><volume>1238</volume><fpage>115</fpage><lpage>130</lpage><pub-id pub-id-type="doi">10.3897/zookeys.1238.142181</pub-id></mixed-citation></tp:treatment-meta><tp:nomenclature><label>﻿</label><tp:taxon-name>
              <object-id xmlns:xlink="http://www.w3.org/1999/xlink" content-type="arpha" xlink:type="simple">5CDA3421-CAFE-5567-8919-7F42C11C4CAD</object-id>
              <tp:taxon-name-part taxon-name-part-type="genus" reg="Paravelia">Paravelia</tp:taxon-name-part>
              <tp:taxon-name-part taxon-name-part-type="species" reg="luederwaldti">luederwaldti</tp:taxon-name-part>
            </tp:taxon-name><tp:taxon-authority>Rodrigues &amp; Moreira, 2016</tp:taxon-authority><xref ref-type="fig" rid="F5">Figs 5</xref><xref ref-type="fig" rid="F6">, 6</xref></tp:nomenclature><tp:treatment-sec sec-type="material" id="SECID0EUSAE"><title>Material examined.</title><p>Brazil – <bold>São Paulo</bold> • Iporanga, Parque Estadual Intervales, poças na trilha; <named-content xmlns:xlink="http://www.w3.org/1999/xlink" content-type="dwc:verbatimCoordinates" xlink:type="simple"><named-content content-type="geo-json" specific-use="{&#34;type&#34;:&#34;Point&#34;,&#34;coordinates&#34;:[-48.415000,-24.275000]}" id="NCID0E6SAE" xlink:type="simple">24°16'30"S, 48°24'54"W</named-content></named-content>; 814 m alt.; 23.XI.2023; L.L. Dumas, J.M.S. Rodrigues &amp; R.P.R. Canejo leg.; 2 ♂, 2 ♀, <abbrev xmlns:xlink="http://www.w3.org/1999/xlink" xlink:title="Coleção Entomológica do Instituto Oswaldo Cruz" id="ABBRID0EETAE" xlink:type="simple">CEIOC</abbrev> 83573 • Guapiara, Parque Estadual Intervales, poças na lama, em estrada de terra; <named-content xmlns:xlink="http://www.w3.org/1999/xlink" content-type="dwc:verbatimCoordinates" xlink:type="simple"><named-content content-type="geo-json" specific-use="{&#34;type&#34;:&#34;Point&#34;,&#34;coordinates&#34;:[-48.441667,-24.261944]}" id="NCID0ELTAE" xlink:type="simple">24°15'43"S, 48°26'30"W</named-content></named-content>; 924 m alt.; 03.XII.2023; L.L. Dumas, J.M.S. Rodrigues, L. Nery &amp; L. Hoehne leg.; 7 ♂, 2 ♀, <abbrev xmlns:xlink="http://www.w3.org/1999/xlink" xlink:title="Coleção Entomológica do Instituto Oswaldo Cruz" id="ABBRID0EQTAE" xlink:type="simple">CEIOC</abbrev> 83574.</p><p>This is the first record of this species since its original description by <xref ref-type="bibr" rid="B15">Rodrigues and Moreira (2016a)</xref>. The type series was also collected in the Serra do Paranapiacaba mountain range, about 220 km north of the new records.</p></tp:treatment-sec><tp:treatment-sec><!--Section generated to contain objects referenced in tp:taxon-treatment.--><fig id="F5" position="float" orientation="portrait"><object-id xmlns:xlink="http://www.w3.org/1999/xlink" content-type="doi" xlink:type="simple">10.3897/zookeys.1238.142181.figure5</object-id><object-id xmlns:xlink="http://www.w3.org/1999/xlink" content-type="arpha" xlink:type="simple">E638C5F8-3E10-5DA6-AA01-7DAC13FAAE2F</object-id><label>Figure 5.</label><caption><p><italic><tp:taxon-name><tp:taxon-name-part taxon-name-part-type="genus" reg="Paravelia">Paravelia</tp:taxon-name-part><tp:taxon-name-part taxon-name-part-type="species" reg="luederwaldti">luederwaldti</tp:taxon-name-part></tp:taxon-name></italic> Moreira &amp; Rodrigues, 2016. <bold>A, B</bold> Brachypterous male <bold>A</bold> dorsal view <bold>B</bold> ventral view <bold>C, D</bold> submacropterous female <bold>C</bold> dorsal view <bold>D</bold> ventral view. Scale bars: 1 mm.</p></caption><graphic xmlns:xlink="http://www.w3.org/1999/xlink" xlink:href="zookeys-1238-115_article-142181__-g005.jpg" position="float" orientation="portrait" xlink:type="simple" id="oo_1329923.jpg"><uri content-type="original_file" xlink:type="simple">https://binary.pensoft.net/fig/1329923</uri></graphic></fig><fig id="F6" position="float" orientation="portrait"><object-id xmlns:xlink="http://www.w3.org/1999/xlink" content-type="doi" xlink:type="simple">10.3897/zookeys.1238.142181.figure6</object-id><object-id xmlns:xlink="http://www.w3.org/1999/xlink" content-type="arpha" xlink:type="simple">391B120B-0529-5B9B-B03E-B31E21F08620</object-id><label>Figure 6.</label><caption><p>Geographic distribution of <italic><tp:taxon-name><tp:taxon-name-part taxon-name-part-type="genus" reg="Paravelia">Paravelia</tp:taxon-name-part><tp:taxon-name-part taxon-name-part-type="species" reg="intervalensis">intervalensis</tp:taxon-name-part></tp:taxon-name></italic> sp. nov. and <italic><tp:taxon-name><tp:taxon-name-part taxon-name-part-type="genus" reg="Paravelia">P.</tp:taxon-name-part><tp:taxon-name-part taxon-name-part-type="species" reg="luederwaldti">luederwaldti</tp:taxon-name-part></tp:taxon-name></italic> Rodrigues &amp; Moreira, 2016 in São Paulo state (highlighted in green). Parque Estadual Intervales is highlighted in orange. <italic><tp:taxon-name><tp:taxon-name-part taxon-name-part-type="genus" reg="Paravelia">P.</tp:taxon-name-part><tp:taxon-name-part taxon-name-part-type="species" reg="intervalensis">intervalensis</tp:taxon-name-part></tp:taxon-name></italic> sp. nov. record is indicated by a red circle. <italic><tp:taxon-name><tp:taxon-name-part taxon-name-part-type="genus" reg="Paravelia">P.</tp:taxon-name-part><tp:taxon-name-part taxon-name-part-type="species" reg="luederwaldti">luederwaldti</tp:taxon-name-part></tp:taxon-name></italic> records are indicated by blue circles (new) and triangle (previous).</p></caption><graphic xmlns:xlink="http://www.w3.org/1999/xlink" xlink:href="zookeys-1238-115_article-142181__-g006.jpg" position="float" orientation="portrait" xlink:type="simple" id="oo_1329924.jpg"><uri content-type="original_file" xlink:type="simple">https://binary.pensoft.net/fig/1329924</uri></graphic></fig></tp:treatment-sec><ref-list><ref id="B15"><mixed-citation xmlns:xlink="http://www.w3.org/1999/xlink" xlink:type="simple"><person-group><name name-style="western"><surname>Rodrigues</surname><given-names>HDD</given-names></name><name name-style="western"><surname>Moreira</surname><given-names>FFF</given-names></name></person-group> (<year>2016a</year>) <article-title>Four new species of <italic><tp:taxon-name><tp:taxon-name-part taxon-name-part-type="genus">Paravelia</tp:taxon-name-part></tp:taxon-name></italic> (<tp:taxon-name><tp:taxon-name-part taxon-name-part-type="order">Hemiptera</tp:taxon-name-part></tp:taxon-name>: <tp:taxon-name><tp:taxon-name-part taxon-name-part-type="suborder">Heteroptera</tp:taxon-name-part></tp:taxon-name>: <tp:taxon-name><tp:taxon-name-part taxon-name-part-type="family">Veliidae</tp:taxon-name-part></tp:taxon-name>) from Brazil, with notes on previously described species.</article-title><source>Canadian Entomologist</source><volume>148</volume>: <fpage>642</fpage>–<lpage>667</lpage>. <ext-link xlink:href="10.4039/tce.2016.18" ext-link-type="doi" xlink:type="simple">https://doi.org/10.4039/tce.2016.18</ext-link></mixed-citation></ref></ref-list></tp:taxon-treatment>
